# Supplementary material for: Insulin Sensitivity Controls Activity of Pathogenic CD4+ T Cells in Rheumatoid Arthritis
Source: Cells. 2024 Dec 22;13(24):2124. doi: 10.3390/cells13242124 (PMC11674209; doi:10.3390/cells13242124)
Supplement: Supplementary file 1 [file cells-13-02124-s001.zip]

Archive with 1 entries (1 files):
- cells-3371972-supplementary.pdf
